# Supplementary material for: Endogenous testosterone density is an independent predictor of pelvic lymph node invasion in high-risk prostate cancer: results in 201 consecutive patients treated with radical prostatectomy and extended pelvic lymph node dissection
Source: Int Urol Nephrol. 2022 Jan 19;54(3):541–50. doi: 10.1007/s11255-022-03103-w (PMC8831287; doi:10.1007/s11255-022-03103-w)
Supplement: Supplementary file 5 — Supplementary file5 (XLSX 11 KB) [file 11255_2022_3103_MOESM5_ESM.xlsx]

## Sheet: Table S1
Table S1. Associations of ETD with clinical and pathological factors in 201 high-risk prostate cancer patients
		Univariate analysis			Multivariate analysis (I)			Multivariate analysis (II)
Statistics		b (95% CI)	p-value		b (95% CI)	p-value		b (95% CI)	p-value
Age		0,023 (-0,147 - 0,193)	0.79
BMI		0,190 (-0,067; 0,447)	0.147
ET		0,030 (0,025; 0,036)	<0,0001
PSA		-0,056 (-0,124; 0,013)	0.11
PSAD		3,718 (0,661; 6,776)	0.017		2,137 (-0,655; 4,928)	0.133		3,790 (0,795; 6,785)	0.013
PV		-0,252 (-0,296; -0,209)	<0,0001
BPC		-0,006 (-0,045; 0,033)	0.766
BPCD		3,350 (2,418; 4,282)	<0,0001		3,260 (2,325; 4,195)	<0,0001
ISUP < 4		Reference
ISUP > 3		-0,047 (-2,126; 2,032)	0.964
cT1c		Reference
cT > 1c		-0,938 (-3,005; 1,129)	0.372
cN0		Reference
cN1		-2,091 (-4,823; 0,641)	0.133
PW		-0,137 (-0,184; -0,090)	<0,0001
TLD		2,400 (0,276; 4,524)	0.027					2,995 (0,859; 5,130)	0.006
ISUP < 4		Reference
ISUP > 3		-1,077 (-3,153; 1,000)	0.308
pT2		Reference
pT3a		0,868 (-2,200; 3,937)	0.557
pT3b		0,674 (-1,738; 3,085)	0.582
NSM		Reference
PSM		1,957 (-0,155; 4,069)	0.069
pN0		Reference
pN1		-2,792 (-5,295; -0,289)	0.029		-3,324 (-5,557; -1,092)	0.004		-4,023 (-6,540; -1,507)	0.002
Legend: ETD, endogenous testosterone density; b, linear regression coefficient; CI, confidence interval; (I): ET, PV, PW, TLD not included in the model; (II), ET, BPCD, PV, BPCD not included in the model; see also Table 1
