# Supplementary material for: Endogenous testosterone density is an independent predictor of pelvic lymph node invasion in high-risk prostate cancer: results in 201 consecutive patients treated with radical prostatectomy and extended pelvic lymph node dissection
Source: Int Urol Nephrol. 2022 Jan 19;54(3):541–50. doi: 10.1007/s11255-022-03103-w (PMC8831287; doi:10.1007/s11255-022-03103-w)
Supplement: Supplementary file 6 — Supplementary file6 (XLSX 10 KB) [file 11255_2022_3103_MOESM6_ESM.xlsx]

## Sheet: Foglio1
Table S2. Endogenous testosterone density and pathological factors associated with the risk of pelvic lymph node invasion in 201 high risk prostate cancer patients
		Multivariate analysis
Statistics		OR (95% CI)	p-value
ETD
above the median		1
up to the median		2,592 (1,071 - 6,275)	0.035
TLD		2,148 (0,903 - 5,107	0.084
ISUP
up to 3		1
above 3		9,884 (2,730 - 35,790)	<0,0001
pT2/3a		1
pT3b		3,191 (1,337 - 7,616)	0.009
Surgical margins
negative		1
positive		2,817 (1,169 - 6,788)	0.021
LN (n)		1,090 (1,008 - 1,177)	0.03
Legend: OR, odds ratio; CI, confidence interval; ETD, endogenous testosterone density; TLD, tumor load density; ISUP, International Society of Urologic Pathology tumor grade system; pT, pathological tumor stage; LN (n), number of counted lymph nodes in the surgical specimen
