# Supplementary material for: Endogenous testosterone density is an independent predictor of pelvic lymph node invasion in high-risk prostate cancer: results in 201 consecutive patients treated with radical prostatectomy and extended pelvic lymph node dissection
Source: Int Urol Nephrol. 2022 Jan 19;54(3):541–50. doi: 10.1007/s11255-022-03103-w (PMC8831287; doi:10.1007/s11255-022-03103-w)
Supplement: Supplementary file 7 — Supplementary file7 (XLSX 10 KB) [file 11255_2022_3103_MOESM7_ESM.xlsx]

## Sheet: Table S3
Table S3. Associations of endogenous testosterone density (ETD) with tumor load density (TLD) and European Association of Urology (EAU) risk classes
		Population		EAU low risk		EAU intermediate risk		EAU high risk
Number		805		172		432		201
TLD (^)
median (IQR)		0,33 (0,17 - 0,58)		0,23 (0,12 - 0,35)		0,33 (0,18 - 0,56)		0,43 (0,21 - 0,70)
Multinomial regression analysis (*)
OR (95% CI)				Ref		2,744 (1,463 - 5,260)		6,011 (3,053 - 11,835)
p-value						0.002		< 0,0001
ETD (^)
median (IQR)		9,8 (6,8 - 14,4)		9,2 (6,5 - 13,6)		10,4 (6,9 - 14,4)		10 (7,1 - 15,1)
Multinomial regression analysis (*)
OR (95% CI)				Ref		1,027 (1,000 - 1,055)		1,021 (0,990 - 1,052)
p-value						0.052		0.187
Linear regression analysis (**)
rc (95% CI)		0,010 (0,007 - 0,014)		Ref		0,080 (0,015 - 0,144)		0,214 (0,139 - 0,288)
p-value		< 0,0001				0.016		< 0,0001
Legend: OR, odd ratio; CI, confidence interval; rc, regression coefficients; (^), ETD and TLD were highly correlated (Pearon's correlation coefficient, r = 0,214; p < 0,0001); (*) univariate analysis; (**): multivariate analysis of TLD predicted by ETD and EAU risk classes (EAU low risk being the reference category)
